# Supplementary material for: New Insights From Transcriptomic Data Reveal Differential Effects of CO2 Acidification Stress on Photosynthesis of an Endosymbiotic Dinoflagellate in hospite
Source: Front Microbiol. 2021 Jul 19;12:666510. doi: 10.3389/fmicb.2021.666510 (PMC8326563; doi:10.3389/fmicb.2021.666510)
Supplement: Supplementary file 1 [file Table_1.XLSX]

## Sheet: Figure S1
ITS2 composition of S. pistillata nubbins across pH treatments. Putative Symbiodiniaceae taxa were identified based on ITS2 sequences as determined by SymPortal.

## Sheet: Table S1
Pseudo-alignment statistics from Stylophora pistillata as reported by Kallisto v0.44.0
Treatment	Sample	Numbers of predicted coding-sequences used in the reference (n_targets)			Number of bootstraps performed (n_bootstraps)		Number of reads used in the pseudo-alignment (n_processed)			Number of reads successfully pseudo-aligned (n_pseudoaligned)			Number of reads pseudo-aligned on a unique coding-sequence (n_unique)			Percentage of reads successfully pseudo-aligned (p_pseudoaligned)			Percentage of reads pseudo-aligned on a unique coding-sequence (p_unique)
pH 7.2	ramet 1	25769			100		53983876			12739656			12554281			23.6			23.3
	ramet 2	25769			100		56106529			15212556			15019169			27.1			26.8
	ramet 3	25769			100		57915223			12282705			12108153			21.2			20.9
pH 7.4	ramet 1	25769			100		61763269			14434448			14230549			23.4			23
	ramet 2	25769			100		55306123			17615217			17396600			31.9			31.5
	ramet 3	25769			100		57082177			16880029			16673599			29.6			29.2
pH 7.8	ramet 1	25769			100		53983876			13503072			13236992			25			24.5
	ramet 2	25769			100		41535850			8225229			8120656			19.8			19.6
	ramet 3	25769			100		51054080			7250728			7139518			14.2			14
pH 8.0	ramet 1	25769			100		57605672			10912344			10768825			18.9			18.7
	ramet 2	25769			100		52678324			9547668			9417358			18.1			17.9
	ramet 3	25769			100		41661696			8628600			8510620			20.7			20.4
Pseudo-alignment statistics from Symbiodinium microadriaticum ('clade A') as reported by Kallisto v0.44.0
Treatment	Sample	Numbers of predicted coding-sequences used in the reference (n_targets)			Number of bootstraps performed (n_bootstraps)		Number of reads used in the pseudo-alignment (n_processed)			Number of reads successfully pseudo-aligned (n_pseudoaligned)			Number of reads pseudo-aligned on a unique coding-sequence (n_unique)			Percentage of reads successfully pseudo-aligned (p_pseudoaligned)			Percentage of reads pseudo-aligned on a unique coding-sequence (p_unique)
pH 7.2	ramet 1	49109			100		53983876			14999497			14288748			27.8			26.5
	ramet 2	49109			100		56106529			13309517			12461990			23.7			22.2
	ramet 3	49109			100		57915223			15027243			14041821			25.9			24.2
pH 7.4	ramet 1	49109			100		61763269			12275907			11472284			19.9			18.6
	ramet 2	49109			100		55306123			10884994			10371221			19.7			18.8
	ramet 3	49109			100		57082177			9154699			8547877			16			15
pH 7.8	ramet 1	49109			100		58503169			12321385			11720675			21.1			20
	ramet 2	49109			100		51054080			8895084			8398840			17.4			16.5
	ramet 3	49109			100		56475062			13221586			12531220			23.4			22.2
pH 8.0	ramet 1	49109			100		57605672			11258988			10569194			19.5			18.3
	ramet 2	49109			100		52678324			11747414			10951708			22.3			20.8
	ramet 3	49109			100		55125245			10042951			9524455			18.2			17.3

## Sheet: Table S2
Symbiont's photochemical efficiency measured at different pH conditions
Treatment tank	Sample	Mean	Std. dev	replicate F'/Fm' measurement
				1	2	3	4	5	6	7	8	9	10	11	12	13	14	15	16	17	18	19	20	21
pH 7.2	branch 1	0.417538	0.0981883	0.568	0.359	0.41	0.4	0.307	0.486	0.26	0.373	0.513	0.585	0.442	0.392	0.333
	branch 2	0.4103	0.07638	0.46	0.394	0.365	0.361	0.361	0.359	0.375	0.322	0.323	0.563	0.37	0.391	0.388	0.4	0.569	0.378	0.544	0.38	0.39	0.513
	branch 3	0.364048	0.0592727	0.3	0.513	0.39	0.205	0.373	0.41	0.444	0.346	0.36	0.372	0.342	0.324	0.351	0.349	0.425	0.372	0.317	0.349	0.355	0.378	0.37
pH 7.4	branch 1	0.419929	0.108994	0.386	0.407	0.4	0.427	0.655	0.493	0.482	0.438	0.213	0.384	0.522	0.475	0.278	0.319
	branch 2	0.378429	0.0397951	0.479	0.416	0.375	0.347	0.389	0.351	0.375	0.386	0.382	0.338	0.371	0.403	0.377	0.309
	branch 3	0.396588	0.0927773	0.439	0.333	0.343	0.304	0.386	0.366	0.397	0.355	0.361	0.339	0.328	0.707	0.371	0.373	0.429	0.493	0.418
pH 7.8	branch 1	0.475	0.0413521	0.468	0.463	0.436	0.432	0.487	0.462	0.476	0.47	0.487	0.493	0.589	0.437
	branch 2	0.4665	0.032009	0.493	0.507	0.5	0.459	0.437	0.434	0.479	0.462	0.514	0.408	0.429	0.471	0.486	0.452
	branch 3	0.532765	0.0827425	0.446	0.467	0.5	0.529	0.486	0.478	0.469	0.446	0.485	0.515	0.493	0.539	0.651	0.675	0.699	0.529	0.65
pH 8.0	branch 1	0.491667	0.0790424	0.589	0.457	0.48	0.511	0.544	0.482	0.5	0.451	0.308	0.553	0.598	0.427
	branch 2	0.514857	0.0751213	0.413	0.5	0.437	0.43	0.477	0.7	0.506	0.595	0.519	0.569	0.506	0.485	0.571	0.5
	branch 3	0.478545	0.0560667	0.368	0.455	0.547	0.553	0.489	0.516	0.477	0.529	0.462	0.442	0.426
Treatment tank	Mean	Std. dev
pH 7.2	0.397295	0.0195051
pH 7.4	0.398315	0.0361905
pH 7.8	0.491422	0.027001
pH 8.0	0.495023	0.0122905

## Sheet: table S3
S. microadriaticum DEGs shared between pH 7.2 & pH 7.4					S. microadriaticum DEGs shared between pH 7.4 & pH 7.8
		pH 7.2	pH 7.4				pH 7.4	pH 7.8
Gene	Direction-change	Fold-change			gene	direction-change	fold-change
Smic10123	UP-regulated	1.27113	1.31205		Smic24339	DOWN-regulated	0.692447	0.407706
Smic102	DOWN-regulated	0.430606	0.350055
Smic10316	DOWN-regulated	0.539068	0.548111
Smic10386	DOWN-regulated	0.536097	0.586767
Smic10576	DOWN-regulated	0.871229	0.834617
Smic10999	DOWN-regulated	0.44296	0.504322
Smic11130	UP-regulated	1.31021	1.33891
Smic11131	UP-regulated	1.6107	1.55317
Smic11182	UP-regulated	1.5134	1.38606
Smic11246	UP-regulated	2.13522	1.76364
Smic11665	DOWN-regulated	0.331775	0.426914
Smic12111	DOWN-regulated	0.677236	0.64405
Smic12142	UP-regulated	1.67236	1.48664
Smic12401	DOWN-regulated	0.276242	0.350934
Smic12403	DOWN-regulated	0.589251	0.620281
Smic12600	DOWN-regulated	0.57858	0.674091
Smic12657	UP-regulated	1.9178	1.82117
Smic12714	DOWN-regulated	0.222286	0.372011
Smic12717	DOWN-regulated	0.108773	0.258673
Smic13089	DOWN-regulated	0.507786	0.443853
Smic1309	UP-regulated	1.29267	1.39156
Smic13974	DOWN-regulated	0.42432	0.450467
Smic14567	DOWN-regulated	0.678046	0.600277
Smic14740	UP-regulated	1.83665	1.95181
Smic14788	DOWN-regulated	0.773681	0.762577
Smic15056	DOWN-regulated	0.865057	0.775297
Smic15124	DOWN-regulated	0.742129	0.693098
Smic15937	UP-regulated	1.53534	1.42088
Smic15948	UP-regulated	1.45346	1.32874
Smic16335	DOWN-regulated	0.469298	0.518825
Smic1640	DOWN-regulated	0.614867	0.591939
Smic16447	UP-regulated	1.67238	1.44107
Smic16494	UP-regulated	1.66774	1.61752
Smic16538	DOWN-regulated	0.508732	0.459638
Smic16554	UP-regulated	1.29534	1.19856
Smic16596	UP-regulated	2.07516	1.67392
Smic16647	UP-regulated	1.67627	1.65257
Smic16654	DOWN-regulated	0.793468	0.783242
Smic16655	DOWN-regulated	0.433631	0.436747
Smic16845	DOWN-regulated	0.776977	0.719477
Smic1685	DOWN-regulated	0.521819	0.387645
Smic1687	DOWN-regulated	0.38275	0.298319
Smic17084	DOWN-regulated	0.571894	0.580483
Smic17349	DOWN-regulated	0.623426	0.687731
Smic17484	DOWN-regulated	0.775995	0.729031
Smic17506	DOWN-regulated	0.216907	0.285687
Smic17507	DOWN-regulated	0.722478	0.554624
Smic17595	DOWN-regulated	0.357686	0.322582
Smic17630	DOWN-regulated	0.620583	0.609055
Smic17631	DOWN-regulated	0.652764	0.634116
Smic1771	DOWN-regulated	0.738571	0.724442
Smic17822	DOWN-regulated	0.115222	0.236846
Smic17825	DOWN-regulated	0.295188	0.338061
Smic17832	DOWN-regulated	0.329968	0.357251
Smic17900	UP-regulated	1.41068	1.39577
Smic1791	DOWN-regulated	0.756318	0.716066
Smic17953	UP-regulated	1.54709	1.54397
Smic18062	DOWN-regulated	0.688677	0.644706
Smic18139	UP-regulated	1.48674	1.37737
Smic18302	DOWN-regulated	0.656606	0.704539
Smic18312	DOWN-regulated	0.84832	0.807922
Smic18523	UP-regulated	2.14645	2.51727
Smic1878	DOWN-regulated	0.673221	0.679822
Smic18837	DOWN-regulated	0.55407	0.474049
Smic18898	DOWN-regulated	0.643652	0.734607
Smic18900	DOWN-regulated	0.852193	0.804249
Smic18973	DOWN-regulated	0.375901	0.554721
Smic19074	DOWN-regulated	0.750426	0.669145
Smic19077	DOWN-regulated	0.511756	0.576936
Smic19409	DOWN-regulated	0.247172	0.304779
Smic19459	UP-regulated	2.60398	2.23682
Smic19698	UP-regulated	1.61338	1.5971
Smic19813	UP-regulated	1.65595	1.4153
Smic19817	DOWN-regulated	0.553145	0.579187
Smic19821	DOWN-regulated	0.859402	0.787861
Smic19851	UP-regulated	1.7501	1.51961
Smic19852	UP-regulated	1.65856	1.51035
Smic19967	UP-regulated	1.58006	1.42987
Smic19990	DOWN-regulated	0.765667	0.751249
Smic20096	DOWN-regulated	0.338837	0.44501
Smic20229	DOWN-regulated	0.660871	0.70854
Smic20242	DOWN-regulated	0.548979	0.607745
Smic2095	DOWN-regulated	0.625457	0.689656
Smic21073	UP-regulated	1.12797	1.23763
Smic21349	DOWN-regulated	0.578288	0.655642
Smic21350	DOWN-regulated	0.473402	0.534394
Smic21352	DOWN-regulated	0.561859	0.694705
Smic2146	UP-regulated	1.34246	1.5052
Smic22144	UP-regulated	1.4164	1.37727
Smic22145	UP-regulated	1.21879	1.31611
Smic22435	DOWN-regulated	0.201319	0.147511
Smic22436	DOWN-regulated	0.176916	0.14838
Smic22437	DOWN-regulated	0.570911	0.562645
Smic22591	UP-regulated	1.41511	1.29717
Smic22652	DOWN-regulated	0.478358	0.593027
Smic22720	UP-regulated	1.42894	1.37569
Smic22929	DOWN-regulated	0.0827646	0.214049
Smic22933	DOWN-regulated	0.185896	0.241118
Smic23127	UP-regulated	2.47576	2.1426
Smic23239	UP-regulated	1.29118	1.22403
Smic23248	DOWN-regulated	0.246386	0.297493
Smic23249	DOWN-regulated	0.490505	0.549229
Smic23250	DOWN-regulated	0.497504	0.510272
Smic23548	DOWN-regulated	0.596005	0.558989
Smic23620	UP-regulated	1.91173	1.61933
Smic24031	UP-regulated	1.98075	2.03909
Smic2427	UP-regulated	1.41863	1.51954
Smic24299	DOWN-regulated	0.0991252	0.1241
Smic24312	DOWN-regulated	0.20489	0.234208
Smic24346	UP-regulated	1.47697	1.46033
Smic24375	UP-regulated	2.85334	2.15854
Smic24554	DOWN-regulated	0.606379	0.722765
Smic25103	DOWN-regulated	0.654651	0.628672
Smic25110	DOWN-regulated	0.495196	0.484738
Smic25261	DOWN-regulated	0.19836	0.266125
Smic25266	DOWN-regulated	0.361506	0.42313
Smic25344	UP-regulated	1.91773	2.42213
Smic25434	UP-regulated	1.77506	1.73379
Smic26119	DOWN-regulated	0.376854	0.568836
Smic26140	DOWN-regulated	0.781345	0.748373
Smic26199	DOWN-regulated	0.345396	0.447105
Smic2646	UP-regulated	2.5651	2.03668
Smic26506	DOWN-regulated	0.255694	0.30618
Smic26800	UP-regulated	1.96079	1.85381
Smic26978	DOWN-regulated	0.782744	0.7822
Smic27177	DOWN-regulated	0.542959	0.626781
Smic27346	UP-regulated	1.31597	1.40561
Smic27694	DOWN-regulated	0.726191	0.708502
Smic27697	DOWN-regulated	0.720132	0.787764
Smic27777	DOWN-regulated	0.822556	0.77532
Smic28157	UP-regulated	1.65224	1.55085
Smic28166	DOWN-regulated	0.359464	0.333563
Smic28362	UP-regulated	1.86761	1.92919
Smic28560	DOWN-regulated	0.743887	0.751649
Smic28914	UP-regulated	1.53513	1.63332
Smic29043	UP-regulated	1.78449	1.68297
Smic29418	UP-regulated	4.19198	3.08314
Smic29523	UP-regulated	1.3932	1.47437
Smic29609	DOWN-regulated	0.749391	0.717755
Smic29798	DOWN-regulated	0.199588	0.118149
Smic29839	UP-regulated	1.21366	1.28109
Smic29859	DOWN-regulated	0.401781	0.352204
Smic29860	UP-regulated	1.41596	1.43434
Smic30101	DOWN-regulated	0.683198	0.550964
Smic30200	DOWN-regulated	0.651337	0.74769
Smic30207	DOWN-regulated	0.223726	0.181698
Smic30239	DOWN-regulated	0.0719022	0.190871
Smic3057	DOWN-regulated	0.649327	0.582071
Smic30580	DOWN-regulated	0.69467	0.699856
Smic30766	DOWN-regulated	0.690533	0.648284
Smic30773	UP-regulated	1.67392	1.47855
Smic30879	DOWN-regulated	0.248278	0.272627
Smic31005	UP-regulated	1.7918	1.7914
Smic31023	DOWN-regulated	0.564976	0.648086
Smic31364	DOWN-regulated	0.268886	0.340325
Smic31616	DOWN-regulated	0.71198	0.765085
Smic31696	DOWN-regulated	0.831138	0.765767
Smic31832	UP-regulated	1.55756	1.34795
Smic32140	DOWN-regulated	0.713437	0.756646
Smic32223	UP-regulated	1.62319	1.81294
Smic3244	DOWN-regulated	0.384308	0.51308
Smic32445	DOWN-regulated	0.376571	0.353252
Smic3247	DOWN-regulated	0.137268	0.169251
Smic32520	DOWN-regulated	0.704222	0.638401
Smic32611	DOWN-regulated	0.716723	0.719688
Smic32785	DOWN-regulated	0.70378	0.771577
Smic33077	DOWN-regulated	0.592848	0.674886
Smic33161	DOWN-regulated	0.349938	0.400583
Smic33318	DOWN-regulated	0.449871	0.517967
Smic33319	DOWN-regulated	0.496481	0.543116
Smic33586	DOWN-regulated	0.706177	0.689983
Smic33832	UP-regulated	1.65795	1.94082
Smic34166	DOWN-regulated	0.288599	0.374767
Smic34563	UP-regulated	6.25895	5.10286
Smic34703	UP-regulated	1.49282	1.36103
Smic34742	UP-regulated	2.96679	2.87337
Smic34807	DOWN-regulated	0.561285	0.638547
Smic34926	DOWN-regulated	0.545991	0.571499
Smic35064	UP-regulated	3.31302	2.8856
Smic35221	DOWN-regulated	0.876954	0.803994
Smic35441	UP-regulated	1.40875	1.24236
Smic35466	UP-regulated	2.5346	2.20577
Smic35551	UP-regulated	1.35745	1.4268
Smic35873	UP-regulated	1.60603	1.79641
Smic35944	DOWN-regulated	0.686337	0.514496
Smic36104	UP-regulated	1.49913	1.39495
Smic36133	DOWN-regulated	0.351082	0.470546
Smic36306	DOWN-regulated	0.76867	0.783857
Smic36366	UP-regulated	6.546	5.04576
Smic36402	DOWN-regulated	0.759429	0.709611
Smic36426	DOWN-regulated	0.54628	0.478067
Smic36707	UP-regulated	1.32862	1.30719
Smic36800	UP-regulated	2.20138	1.91206
Smic36859	DOWN-regulated	0.265662	0.370793
Smic36901	UP-regulated	1.39155	1.49826
Smic36925	UP-regulated	1.44608	1.39665
Smic36965	UP-regulated	2.04277	2.12208
Smic36999	UP-regulated	1.32585	1.38744
Smic37014	DOWN-regulated	0.798273	0.803778
Smic37116	DOWN-regulated	0.75408	0.787573
Smic37153	DOWN-regulated	0.778451	0.779783
Smic37322	UP-regulated	3.12425	3.05729
Smic37401	DOWN-regulated	0.778244	0.706839
Smic37523	DOWN-regulated	0.556934	0.553756
Smic3760	UP-regulated	2.15627	2.07568
Smic3763	DOWN-regulated	0.179369	0.353155
Smic37789	DOWN-regulated	0.743387	0.743009
Smic37853	UP-regulated	2.76685	2.36984
Smic37920	DOWN-regulated	0.623991	0.632166
Smic38156	DOWN-regulated	0.752768	0.698385
Smic38211	DOWN-regulated	0.649065	0.638597
Smic38301	DOWN-regulated	0.425852	0.496035
Smic38328	DOWN-regulated	0.756874	0.798848
Smic38373	UP-regulated	1.52575	1.50622
Smic38659	UP-regulated	2.32326	2.21098
Smic38722	UP-regulated	1.69275	1.50145
Smic39233	DOWN-regulated	0.68562	0.77813
Smic39628	UP-regulated	1.5821	1.42667
Smic39719	UP-regulated	2.32475	2.05883
Smic40039	DOWN-regulated	0.654627	0.733691
Smic40042	UP-regulated	1.78653	1.6312
Smic40432	UP-regulated	1.66994	1.69161
Smic40519	DOWN-regulated	0.552858	0.567634
Smic40806	UP-regulated	1.82172	1.58123
Smic40914	DOWN-regulated	0.432393	0.485349
Smic40964	DOWN-regulated	0.0949262	0.183277
Smic41108	DOWN-regulated	0.712534	0.781413
Smic41184	UP-regulated	2.07771	2.04725
Smic41383	UP-regulated	1.76436	1.48397
Smic41568	DOWN-regulated	0.251008	0.199127
Smic41570	DOWN-regulated	0.548633	0.682464
Smic41584	DOWN-regulated	0.715888	0.72346
Smic41824	DOWN-regulated	0.642539	0.671082
Smic4202	UP-regulated	1.61898	1.68191
Smic42384	DOWN-regulated	0.789451	0.824355
Smic42532	UP-regulated	1.34623	1.34115
Smic4257	UP-regulated	1.38766	1.42994
Smic42704	DOWN-regulated	0.456808	0.483408
Smic42709	DOWN-regulated	0.137071	0.089557
Smic42819	UP-regulated	1.21634	1.20685
Smic42857	DOWN-regulated	0.56002	0.585018
Smic43101	UP-regulated	1.36329	1.3636
Smic43118	DOWN-regulated	0.451262	0.383691
Smic43205	DOWN-regulated	0.317509	0.355943
Smic43209	DOWN-regulated	0.185476	0.204122
Smic43531	DOWN-regulated	0.448019	0.399891
Smic43610	DOWN-regulated	0.14398	0.205106
Smic43667	UP-regulated	5.14674	3.63678
Smic44375	UP-regulated	1.39438	1.36075
Smic44376	UP-regulated	1.39286	1.42542
Smic44807	UP-regulated	1.51283	1.63971
Smic45281	DOWN-regulated	0.260483	0.158005
Smic45440	UP-regulated	1.37192	1.45685
Smic45716	DOWN-regulated	0.680292	0.728131
Smic45798	DOWN-regulated	0.173454	0.219827
Smic46134	DOWN-regulated	0.436992	0.337798
Smic4649	UP-regulated	1.49983	1.56926
Smic4747	DOWN-regulated	0.684422	0.719252
Smic47687	UP-regulated	1.34985	1.32955
Smic48029	DOWN-regulated	0.638528	0.467029
Smic48325	DOWN-regulated	0.735371	0.799761
Smic48935	UP-regulated	11.6221	9.85141
Smic48958	DOWN-regulated	0.595067	0.481109
Smic4932	DOWN-regulated	0.515213	0.388366
Smic5058	DOWN-regulated	0.297142	0.328518
Smic5062	DOWN-regulated	0.44154	0.382966
Smic5182	UP-regulated	1.37595	1.38264
Smic5295	UP-regulated	1.35436	1.48173
Smic5598	UP-regulated	1.49262	1.38497
Smic5641	DOWN-regulated	0.611103	0.525965
Smic5768	DOWN-regulated	0.652222	0.568518
Smic5973	DOWN-regulated	0.665553	0.645486
Smic5974	DOWN-regulated	0.762031	0.763278
Smic6675	DOWN-regulated	0.424942	0.357606
Smic6855	DOWN-regulated	0.3851	0.406577
Smic6906	UP-regulated	6.23817	4.89527
Smic6924	DOWN-regulated	0.287951	0.35629
Smic7025	DOWN-regulated	0.66769	0.656719
Smic7086	UP-regulated	1.62536	1.80468
Smic7180	DOWN-regulated	0.230153	0.214603
Smic7181	DOWN-regulated	0.273617	0.281923
Smic7182	DOWN-regulated	0.450214	0.49042
Smic7183	DOWN-regulated	0.252193	0.165115
Smic7185	DOWN-regulated	0.339026	0.21323
Smic7187	DOWN-regulated	0.331694	0.228849
Smic7190	DOWN-regulated	0.257793	0.270015
Smic7191	DOWN-regulated	0.40551	0.351459
Smic7549	UP-regulated	1.52523	1.39084
Smic8108	UP-regulated	1.534	1.45149
Smic8252	UP-regulated	1.71738	2.00162
Smic827	DOWN-regulated	0.417515	0.425603
Smic8284	DOWN-regulated	0.345903	0.473564
Smic8318	DOWN-regulated	0.485666	0.612397
Smic8351	DOWN-regulated	0.637505	0.684985
Smic8408	DOWN-regulated	0.610625	0.702292
Smic8474	DOWN-regulated	0.716021	0.6387
Smic8942	DOWN-regulated	0.846338	0.711127
Smic8951	DOWN-regulated	0.668262	0.594222
Smic9047	DOWN-regulated	0.505274	0.585465
Smic9048	DOWN-regulated	0.713697	0.627723
Smic9283	DOWN-regulated	0.413506	0.404484
Smic9340	UP-regulated	1.48026	1.60126
Smic9444	UP-regulated	2.25216	1.84651
Smic967	DOWN-regulated	0.873938	0.826014
Smic989	DOWN-regulated	0.649477	0.729204
Smic9910	DOWN-regulated	0.791715	0.808354
Smic9911	DOWN-regulated	0.138969	0.131948
Smic9979	UP-regulated	2.24778	1.98478
Smic9981	UP-regulated	2.0627	2.18091
Smic999	DOWN-regulated	0.561476	0.522198

## Sheet: Table S4A
Enriched GO terms for differentially expressed genes from S. microadriaticum at pH 7.2
Biological process
GO ID	GO term	p-value
GO:0006412	translation	< 1e-30
GO:0009765	photosynthesis, light harvesting	4.1e-10
GO:0019253	reductive pentose-phosphate cycle	5.5e-10
GO:0007018	microtubule-based movement	1.3e-09
GO:0030030	cell projection organization	7.1e-08
GO:0018298	protein-chromophore linkage	6.7e-07
GO:0015986	ATP synthesis coupled proton transport	1.4e-06
GO:0009169	purine ribonucleoside monophosphate catabolic process	3.1e-06
GO:0046130	purine ribonucleoside catabolic process	3.4e-06
GO:0046034	ATP metabolic process	7.3e-06
GO:0009207	purine ribonucleoside triphosphate catabolic process	8.6e-06
GO:0009154	purine ribonucleotide catabolic process	9.1e-06
GO:0042549	photosystem II stabilization	2.6e-05
GO:0001539	cilium or flagellum-dependent cell motility	3.2e-05
GO:0015991	ATP hydrolysis coupled proton transport	7.1e-05
GO:0015979	photosynthesis	7.3e-05
GO:0003341	cilium movement	8.1e-05
GO:0006414	translational elongation	0.00019
GO:0043414	macromolecule methylation	0.00077
GO:0044782	cilium organization	0.00173
GO:0030031	cell projection assembly	0.00192
GO:0046129	purine ribonucleoside biosynthetic process	0.00403
GO:0000462	maturation of SSU-rRNA from tricistronic rRNA transcript (SSU-rRNA, 5.8S rRNA, LSU-rRNA)	0.00484
GO:0042991	transcription factor import into nucleus	0.00485
GO:0030476	ascospore wall assembly	0.00655
GO:0006986	response to unfolded protein	0.00875
GO:0051231	spindle elongation	0.01129
GO:0009058	biosynthetic process	0.01311
GO:0010090	trichome morphogenesis	0.01312
GO:0009451	RNA modification	0.01549
GO:0051865	protein autoubiquitination	0.01758
GO:0010927	cellular component assembly involved in morphogenesis	0.01765
GO:0042273	ribosomal large subunit biogenesis	0.02134
GO:0035278	miRNA mediated inhibition of translation	0.02134
GO:0015914	phospholipid transport	0.02234
GO:0019083	viral transcription	0.02236
GO:0051315	attachment of mitotic spindle microtubules to kinetochore	0.02236
GO:0031134	sister chromatid biorientation	0.02236
GO:0019918	peptidyl-arginine methylation, to symmetrical-dimethyl arginine	0.02236
GO:0015031	protein transport	0.02271
GO:0009560	embryo sac egg cell differentiation	0.02548
GO:0006886	intracellular protein transport	0.02569
GO:0002181	cytoplasmic translation	0.02989
GO:0006614	SRP-dependent cotranslational protein targeting to membrane	0.03003
GO:0030490	maturation of SSU-rRNA	0.03028
GO:0009423	chorismate biosynthetic process	0.03047
GO:0034389	lipid particle organization	0.03047
GO:0070925	organelle assembly	0.03245
GO:0019222	regulation of metabolic process	0.03385
GO:0065007	biological regulation	0.03432
GO:0009913	epidermal cell differentiation	0.036
GO:0007264	small GTPase mediated signal transduction	0.0381
GO:0016192	vesicle-mediated transport	0.03953
GO:0042219	cellular modified amino acid catabolic process	0.03954
GO:0048765	root hair cell differentiation	0.03956
GO:0033047	regulation of mitotic sister chromatid segregation	0.04073
GO:0014808	release of sequestered calcium ion into cytosol by sarcoplasmic reticulum	0.04076
GO:0010880	regulation of release of sequestered calcium ion into cytosol by sarcoplasmic reticulum	0.04081
GO:0042158	lipoprotein biosynthetic process	0.04082
GO:0000911	cytokinesis by cell plate formation	0.04601
GO:0006413	translational initiation	0.04874
GO:0019252	starch biosynthetic process	0.04894
Cellular component
GO ID	GO term	p-value
GO:0005840	ribosome	1.8e-19
GO:0022625	cytosolic large ribosomal subunit	5.1e-19
GO:0022627	cytosolic small ribosomal subunit	6.6e-15
GO:0009535	chloroplast thylakoid membrane	4.1e-13
GO:0030286	dynein complex	7e-12
GO:0005858	axonemal dynein complex	8.4e-09
GO:0043227	membrane-bounded organelle	1.8e-08
GO:0005868	cytoplasmic dynein complex	4.3e-08
GO:0044444	cytoplasmic part	1.6e-07
GO:0015935	small ribosomal subunit	1.6e-07
GO:0009523	photosystem II	3.7e-07
GO:0045263	proton-transporting ATP synthase complex, coupling factor F(o)	4.5e-07
GO:0030076	light-harvesting complex	1.7e-06
GO:0005874	microtubule	2.2e-06
GO:0009654	photosystem II oxygen evolving complex	3.1e-05
GO:0005730	nucleolus	4.7e-05
GO:0005615	extracellular space	0.00018
GO:0009506	plasmodesma	0.00028
GO:0005929	cilium	0.00038
GO:0009522	photosystem I	0.00118
GO:0009507	chloroplast	0.00302
GO:0009501	amyloplast	0.00444
GO:0019898	extrinsic component of membrane	0.00653
GO:0005619	ascospore wall	0.0069
GO:0019013	viral nucleocapsid	0.00855
GO:0005628	prospore membrane	0.00952
GO:0015934	large ribosomal subunit	0.02309
GO:0000812	Swr1 complex	0.02883
GO:0009514	glyoxysome	0.02883
GO:0005930	axoneme	0.0292
Molecular function
GO ID	GO term	p-value
GO:0003735	structural constituent of ribosome	< 1e-30
GO:0016887	ATPase activity	5.2e-14
GO:0003777	microtubule motor activity	3.8e-13
GO:0016984	ribulose-bisphosphate carboxylase activity	5.2e-09
GO:0016168	chlorophyll binding	1.2e-08
GO:0019843	rRNA binding	4.5e-07
GO:0004497	monooxygenase activity	0.0001
GO:0047657	alpha-1,3-glucan synthase activity	0.00049
GO:0008097	5S rRNA binding	0.00065
GO:0008289	lipid binding	0.00161
GO:0005509	calcium ion binding	0.00201
GO:0036094	small molecule binding	0.00243
GO:1901265	nucleoside phosphate binding	0.003
GO:0031625	ubiquitin protein ligase binding	0.00418
GO:0009011	starch synthase activity	0.00672
GO:0015078	hydrogen ion transmembrane transporter activity	0.00997
GO:0003729	mRNA binding	0.01261
GO:0008883	glutamyl-tRNA reductase activity	0.01559
GO:0050242	pyruvate, phosphate dikinase activity	0.01803
GO:0009041	uridylate kinase activity	0.02276
GO:0070628	proteasome binding	0.02276
GO:0019957	C-C chemokine binding	0.031
GO:0016853	isomerase activity	0.03363
GO:0004802	transketolase activity	0.04022
GO:0051920	peroxiredoxin activity	0.04022
GO:0004743	pyruvate kinase activity	0.04022
GO:0046961	proton-transporting ATPase activity, rotational mechanism	0.04708

## Sheet: Table S4B
Enriched GO terms for differentially expressed genes from S. microadriaticum at pH 7.4
Biological process
GO ID	GO term	p-value
GO:0030030	cell projection organization	1.1e-10
GO:0007018	microtubule-based movement	8.7e-10
GO:0046034	ATP metabolic process	1.3e-09
GO:0009169	purine ribonucleoside monophosphate catabolic process	1.4e-09
GO:0046130	purine ribonucleoside catabolic process	1.7e-09
GO:0009207	purine ribonucleoside triphosphate catabolic process	4.4e-08
GO:0009154	purine ribonucleotide catabolic process	7e-08
GO:0003341	cilium movement	2e-05
GO:0015991	ATP hydrolysis coupled proton transport	0.00011
GO:0015986	ATP synthesis coupled proton transport	0.00011
GO:0001539	cilium or flagellum-dependent cell motility	0.00096
GO:0051865	protein autoubiquitination	0.00222
GO:0006446	regulation of translational initiation	0.00278
GO:0009767	photosynthetic electron transport chain	0.00468
GO:0070935	3'-UTR-mediated mRNA stabilization	0.00568
GO:0031442	positive regulation of mRNA 3'-end processing	0.00676
GO:0060213	positive regulation of nuclear-transcribed mRNA poly(A) tail shortening	0.00676
GO:0032680	regulation of tumor necrosis factor production	0.0092
GO:0035278	miRNA mediated inhibition of translation	0.01054
GO:0017000	antibiotic biosynthetic process	0.01094
GO:0042549	photosystem II stabilization	0.01197
GO:0019253	reductive pentose-phosphate cycle	0.01477
GO:0046129	purine ribonucleoside biosynthetic process	0.01493
GO:0071852	fungal-type cell wall organization or biogenesis	0.02083
GO:0006412	translation	0.03117
GO:0015849	organic acid transport	0.03119
GO:0030198	extracellular matrix organization	0.044
Cellular component
GO ID	GO term	p-value
GO:0030286	dynein complex	4.3e-13
GO:0043227	membrane-bounded organelle	1.2e-12
GO:0005874	microtubule	1.5e-10
GO:0005929	cilium	4.2e-09
GO:0005858	axonemal dynein complex	1.7e-07
GO:0005868	cytoplasmic dynein complex	4.1e-07
GO:0045263	proton-transporting ATP synthase complex, coupling factor F(o)	6.5e-06
GO:0009535	chloroplast thylakoid membrane	3.2e-05
GO:0005852	eukaryotic translation initiation factor 3 complex	0.001
GO:0033290	eukaryotic 48S preinitiation complex	0.001
GO:0016282	eukaryotic 43S preinitiation complex	0.0014
GO:0005840	ribosome	0.0028
GO:0044444	cytoplasmic part	0.0037
GO:0009539	photosystem II reaction center	0.006
GO:0009279	cell outer membrane	0.0155
GO:0030141	secretory granule	0.0196
GO:0005576	extracellular region	0.0243
GO:0009277	fungal-type cell wall	0.0257
GO:0009654	photosystem II oxygen evolving complex	0.0257
GO:0010494	cytoplasmic stress granule	0.0468
Molecular function
GO ID	GO term	p-value
GO:0016887	ATPase activity	3.6e-15
GO:0003777	microtubule motor activity	2.8e-14
GO:0008289	lipid binding	0.00177
GO:0005509	calcium ion binding	0.00226
GO:0019957	C-C chemokine binding	0.00233
GO:1901265	nucleoside phosphate binding	0.00354
GO:0036094	small molecule binding	0.00356
GO:0003735	structural constituent of ribosome	0.00371
GO:0071889	14-3-3 protein binding	0.01102
GO:0003743	translation initiation factor activity	0.01233
GO:0015078	hydrogen ion transmembrane transporter activity	0.0137
GO:0043891	glyceraldehyde-3-phosphate dehydrogenase (NAD(P)+) (phosphorylating) activity	0.01407
GO:0016597	amino acid binding	0.01588
GO:0017091	AU-rich element binding	0.01925
GO:0003727	single-stranded RNA binding	0.0229
GO:0005342	organic acid transmembrane transporter activity	0.03175
GO:0004556	alpha-amylase activity	0.03622
GO:0016168	chlorophyll binding	0.04955

## Sheet: Table S4C
Enriched GO terms for differentially expressed genes from S. microadriaticum at pH 7.8
Biological process
GO ID	GO term	p-value
GO:0035999	tetrahydrofolate interconversion	0.00064
GO:0006546	glycine catabolic process	0.00089
GO:0046164	alcohol catabolic process	0.00133
GO:0042439	ethanolamine-containing compound metabolic process	0.00143
GO:0032259	methylation	0.0391
Molecular function
GO ID	GO term	p-value
GO:0004047	aminomethyltransferase activity	0.00025
GO:0016597	amino acid binding	0.0068
GO:0050660	flavin adenine dinucleotide binding	0.00855

## Sheet: Table S5
Enriched KEGG pathways for differentially expressed genest at pH 7.2
Path	expression	p-value
ko03010 Ribosome	Enriched	1.95863e-51
ko00195 Photosynthesis	Enriched	2.9135e-05
ko05016 Huntington's disease	Enriched	0.00973901
ko00710 Carbon fixation in photosynthetic organisms	Enriched	0.0404631

## Sheet: Table S6
Differentially expressed genes from pH 7.2 corresponding to photosynthesis and carbon fixation KEGG pathways
KEGG enriched path: map00195_photosynthesis
Gene	Annotation	Direction-change	Fold-change	p-value	KO	KO_description
Smic40039	Oxygen-evolving enhancer protein 1, chloroplastic OS=Helianthus annuus GN=PSBO PE=1 SV=1	DOWN-regulated	0.654627	2.86e-06	K02716	psbO; photosystem II oxygen-evolving enhancer protein 1
Smic22591	Photosystem I reaction center subunit II OS=Odontella sinensis GN=psaD PE=3 SV=1	UP-regulated	1.41511	9.42e-06	K02692	psaD; photosystem I subunit II
Smic19459	Cytochrome b559 subunit beta OS=Bigelowiella natans GN=psbF PE=3 SV=1	UP-regulated	2.60398	7.96e-05	K02708	psbF; photosystem II cytochrome b559 subunit beta
Smic38668	Cytochrome c6 OS=Anabaena variabilis (strain ATCC 29413 / PCC 7937) GN=petJ PE=3 SV=1	DOWN-regulated	0.743607	0.000553823	K08906	petJ; cytochrome c6
Smic28082	Photosystem I reaction center subunit III OS=Porphyra purpurea GN=psaF PE=3 SV=1	DOWN-regulated	0.76679	0.00085739	K02694	psaF; photosystem I subunit III
Smic11131	ATP synthase subunit c, chloroplastic OS=Phaeodactylum tricornutum (strain CCAP 1055/1) GN=atpH PE=3 SV=1	UP-regulated	1.6107	0.00119309	K02110	ATPF0C; F-type H+-transporting ATPase subunit c
Smic23220	ATP synthase epsilon chain, chloroplastic OS=Pyropia yezoensis GN=atpE PE=3 SV=1	DOWN-regulated	0.78396	0.00198228	K02114	ATPF1E; F-type H+-transporting ATPase subunit epsilon
Smic38438	Apocytochrome f OS=Nephroselmis olivacea GN=petA PE=3 SV=1	UP-regulated	1.17304	0.00331873	K02634	petA; apocytochrome f
Smic44012	Cytochrome c6 OS=Porphyra purpurea GN=petJ PE=3 SV=1	UP-regulated	1.63828	0.00345839	K08906	petJ; cytochrome c6
Smic267	Ferredoxin--NADP reductase, leaf isozyme, chloroplastic OS=Oryza sativa subsp. japonica GN=Os06g0107700 PE=2 SV=1	UP-regulated	1.15808	0.00379627	K02641	petH; ferredoxin--NADP+ reductase [EC:1.18.1.2]
Smic15230	Oxygen-evolving enhancer protein 1, chloroplastic OS=Helianthus annuus GN=PSBO PE=1 SV=1	UP-regulated	1.17463	0.00534735	K02716	psbO; photosystem II oxygen-evolving enhancer protein 1
Smic9977	ATP synthase subunit c, chloroplastic OS=Phaeodactylum tricornutum (strain CCAP 1055/1) GN=atpH PE=3 SV=1	UP-regulated	2.00718	0.00538039	K02110	ATPF0C; F-type H+-transporting ATPase subunit c
Smic36659	ATP synthase gamma chain OS=Synechococcus sp. (strain ATCC 27264 / PCC 7002 / PR-6) GN=atpG PE=3 SV=1	DOWN-regulated	0.809438	0.0425541	K02115	ATPF1G; F-type H+-transporting ATPase subunit gamma
Smic40033	Oxygen-evolving enhancer protein 1, chloroplastic OS=Helianthus annuus GN=PSBO PE=1 SV=1	DOWN-regulated	0.732713	0.0473235	K02716	psbO; photosystem II oxygen-evolving enhancer protein 1
KEGG enriched path: map00710_carbon fixation in photosynthetic organisms
Gene	Annotation	Direction-change	Fold-change	p-value	KO	KO_description
Smic16554	Transketolase OS=Nostoc sp. (strain PCC 7120 / UTEX 2576) GN=tkt PE=1 SV=1	UP-regulated	1.29534	3.73e-08	K00615	E2.2.1.1; transketolase [EC:2.2.1.1]
Smic19962	Ribulose bisphosphate carboxylase (Fragment) OS=Symbiodinium sp. GN=rbcL PE=1 SV=1	UP-regulated	1.61997	1.32e-07	K01601	rbcL; ribulose-bisphosphate carboxylase large chain [EC:4.1.1.39]
Smic15948	Glyceraldehyde-3-phosphate dehydrogenase, chloroplastic OS=Guillardia theta GN=GAPC1 PE=2 SV=1	UP-regulated	1.45346	7.23e-07	K00134	GAPDH; glyceraldehyde 3-phosphate dehydrogenase [EC:1.2.1.12]
Smic23127	Glyceraldehyde-3-phosphate dehydrogenase, chloroplastic OS=Guillardia theta GN=GAPC1 PE=2 SV=1	UP-regulated	2.47576	3.75e-06	K00134	GAPDH; glyceraldehyde 3-phosphate dehydrogenase [EC:1.2.1.12]
Smic19963	Ribulose bisphosphate carboxylase (Fragment) OS=Symbiodinium sp. GN=rbcL PE=1 SV=1	UP-regulated	1.22864	7.87e-06	K01601	rbcL; ribulose-bisphosphate carboxylase large chain [EC:4.1.1.39]
Smic48322	Fructose-bisphosphate aldolase OS=Campylobacter jejuni subsp. jejuni serotype O:2 (strain NCTC 11168) GN=fba PE=1 SV=1	DOWN-regulated	0.756809	8.22e-06	K01624	FBA; fructose-bisphosphate aldolase, class II [EC:4.1.2.13]
Smic19960	Ribulose bisphosphate carboxylase (Fragment) OS=Symbiodinium sp. GN=rbcL PE=1 SV=1	UP-regulated	1.32091	3.37e-05	K01601	rbcL; ribulose-bisphosphate carboxylase large chain [EC:4.1.1.39]
Smic16552	Transketolase-1, chloroplastic OS=Arabidopsis thaliana GN=TKL-1 PE=1 SV=1	UP-regulated	1.21555	0.000553823	K00615	E2.2.1.1; transketolase [EC:2.2.1.1]
Smic30362	Sedoheptulose-1,7-bisphosphatase, chloroplastic OS=Spinacia oleracea PE=2 SV=1	UP-regulated	1.2222	0.00167386	K03841	FBP; fructose-1,6-bisphosphatase I [EC:3.1.3.11]
Smic41854	Malate dehydrogenase, mitochondrial OS=Sus scrofa GN=MDH2 PE=1 SV=2	UP-regulated	1.22699	0.00773184	K00026	MDH2; malate dehydrogenase [EC:1.1.1.37]
Smic21064	Pyruvate, phosphate dikinase OS=Rhizobium meliloti (strain 1021) GN=ppdK PE=3 SV=2	DOWN-regulated	0.879165	0.0202553	K01006	ppdK; pyruvate, orthophosphate dikinase [EC:2.7.9.1]
Smic42900	Triosephosphate isomerase OS=Neurospora crassa (strain ATCC 24698 / 74-OR23-1A / CBS 708.71 / DSM 1257 / FGSC 987) GN=tpi-1 PE=3 SV=1	DOWN-regulated	0.797252	0.0455697	K01803	TPI; triosephosphate isomerase (TIM) [EC:5.3.1.1]
Smic148	Phosphoenolpyruvate carboxykinase [ATP] OS=Dictyostelium discoideum GN=pckA PE=1 SV=1	UP-regulated	1.13753	0.0489035	K01610	E4.1.1.49; phosphoenolpyruvate carboxykinase (ATP) [EC:4.1.1.49]

## Sheet: Table S7A
Enriched GO terms for differentially expressed genes from S. pistillata at pH 7.2
Biological process
GO ID	GO term	p-value
GO:0006412	translation	1.4e-16
GO:0006414	translational elongation	1.7e-05
GO:0003341	cilium movement	5.6e-05
GO:0046034	ATP metabolic process	0.00029
GO:0009169	purine ribonucleoside monophosphate catabolic process	0.00033
GO:0046130	purine ribonucleoside catabolic process	0.00036
GO:0006030	chitin metabolic process	0.00047
GO:0010951	negative regulation of endopeptidase activity	0.00065
GO:0030240	skeletal muscle thin filament assembly	0.00085
GO:0000184	nuclear-transcribed mRNA catabolic process, nonsense-mediated decay	0.00087
GO:0016574	histone ubiquitination	0.00104
GO:0006415	translational termination	0.00119
GO:0008380	RNA splicing	0.00201
GO:0009207	purine ribonucleoside triphosphate catabolic process	0.00229
GO:0006397	mRNA processing	0.00254
GO:0006417	regulation of translation	0.00285
GO:0009154	purine ribonucleotide catabolic process	0.0033
GO:0000910	cytokinesis	0.00465
GO:0042787	protein ubiquitination involved in ubiquitin-dependent protein catabolic process	0.00485
GO:0006413	translational initiation	0.00529
GO:0070986	left/right axis specification	0.00535
GO:0007194	negative regulation of adenylate cyclase activity	0.00535
GO:0046676	negative regulation of insulin secretion	0.00559
GO:0048769	sarcomerogenesis	0.00747
GO:0051693	actin filament capping	0.00922
GO:0016199	axon midline choice point recognition	0.00922
GO:0038095	Fc-epsilon receptor signaling pathway	0.00926
GO:0021591	ventricular system development	0.00962
GO:0050896	response to stimulus	0.00973
GO:0007519	skeletal muscle tissue development	0.01027
GO:0070613	regulation of protein processing	0.0117
GO:0001707	mesoderm formation	0.01218
GO:0006614	SRP-dependent cotranslational protein targeting to membrane	0.01223
GO:0030241	skeletal muscle myosin thick filament assembly	0.01223
GO:0009737	response to abscisic acid	0.01374
GO:0010944	negative regulation of transcription by competitive promoter binding	0.01374
GO:0048026	positive regulation of mRNA splicing, via spliceosome	0.01374
GO:0033600	negative regulation of mammary gland epithelial cell proliferation	0.01374
GO:0050856	regulation of T cell receptor signaling pathway	0.01374
GO:0048557	embryonic digestive tract morphogenesis	0.01513
GO:0045214	sarcomere organization	0.01513
GO:0051491	positive regulation of filopodium assembly	0.01513
GO:0090103	cochlea morphogenesis	0.01637
GO:0007214	gamma-aminobutyric acid signaling pathway	0.01669
GO:0007018	microtubule-based movement	0.01857
GO:0006950	response to stress	0.01912
GO:0031579	membrane raft organization	0.02009
GO:0035385	Roundabout signaling pathway	0.02009
GO:0035865	cellular response to potassium ion	0.02009
GO:0070100	negative regulation of chemokine-mediated signaling pathway	0.02009
GO:0061419	positive regulation of transcription from RNA polymerase II promoter in response to hypoxia	0.02009
GO:0060763	mammary duct terminal end bud growth	0.02009
GO:0034063	stress granule assembly	0.02009
GO:0072358	cardiovascular system development	0.02023
GO:0000122	negative regulation of transcription from RNA polymerase II promoter	0.02035
GO:0007601	visual perception	0.02141
GO:0051298	centrosome duplication	0.02192
GO:0007440	foregut morphogenesis	0.02198
GO:0060484	lung-associated mesenchyme development	0.02198
GO:0007268	chemical synaptic transmission	0.02265
GO:0008340	determination of adult lifespan	0.02422
GO:0043932	ossification involved in bone remodeling	0.02422
GO:0090177	establishment of planar polarity involved in neural tube closure	0.02431
GO:0046622	positive regulation of organ growth	0.02726
GO:0030593	neutrophil chemotaxis	0.02731
GO:0042462	eye photoreceptor cell development	0.02733
GO:0032924	activin receptor signaling pathway	0.02737
GO:0021670	lateral ventricle development	0.02742
GO:0043653	mitochondrial fragmentation involved in apoptotic process	0.02742
GO:0097150	neuronal stem cell population maintenance	0.02742
GO:0015701	bicarbonate transport	0.02742
GO:0005513	detection of calcium ion	0.02742
GO:0048711	positive regulation of astrocyte differentiation	0.02742
GO:0051712	positive regulation of killing of cells of other organism	0.02742
GO:0060122	inner ear receptor stereocilium organization	0.02869
GO:0006897	endocytosis	0.03021
GO:0001701	in utero embryonic development	0.03046
GO:0006857	oligopeptide transport	0.03493
GO:0070208	protein heterotrimerization	0.03493
GO:0032507	maintenance of protein location in cell	0.03493
GO:0007411	axon guidance	0.03533
GO:0031581	hemidesmosome assembly	0.03563
GO:0060956	endocardial cell differentiation	0.03563
GO:0051000	positive regulation of nitric-oxide synthase activity	0.03563
GO:0060385	axonogenesis involved in innervation	0.03563
GO:0032436	positive regulation of proteasomal ubiquitin-dependent protein catabolic process	0.03678
GO:0006613	cotranslational protein targeting to membrane	0.03843
GO:0036003	positive regulation of transcription from RNA polymerase II promoter in response to stress	0.03847
GO:0007308	oocyte construction	0.0385
GO:0003208	cardiac ventricle morphogenesis	0.03851
GO:0046545	development of primary female sexual characteristics	0.03852
GO:0060438	trachea development	0.03856
GO:0030003	cellular cation homeostasis	0.03872
GO:0010954	positive regulation of protein processing	0.04099
GO:0009792	embryo development ending in birth or egg hatching	0.04339
GO:0016042	lipid catabolic process	0.04458
GO:0033690	positive regulation of osteoblast proliferation	0.04461
GO:0032008	positive regulation of TOR signaling	0.04466
GO:0031123	RNA 3'-end processing	0.04523
GO:0060045	positive regulation of cardiac muscle cell proliferation	0.0453
GO:0051028	mRNA transport	0.04584
Cellular component
GO ID	GO term	p-value
GO:0005840	ribosome	7.8e-16
GO:0005576	extracellular region	5.9e-08
GO:0005858	axonemal dynein complex	9.4e-07
GO:0022625	cytosolic large ribosomal subunit	1.5e-06
GO:0005868	cytoplasmic dynein complex	2.9e-06
GO:0022627	cytosolic small ribosomal subunit	1.8e-05
GO:0070062	extracellular exosome	0.00013
GO:0065010	extracellular membrane-bounded organelle	0.00018
GO:0005874	microtubule	0.00096
GO:0030286	dynein complex	0.00119
GO:0008091	spectrin	0.00276
GO:0031235	intrinsic component of the cytoplasmic side of the plasma membrane	0.00427
GO:0015934	large ribosomal subunit	0.00836
GO:0005776	autophagosome	0.00871
GO:0038039	G-protein coupled receptor heterodimeric complex	0.00914
GO:0031012	extracellular matrix	0.01657
GO:0070937	CRD-mediated mRNA stability complex	0.01842
GO:0031594	neuromuscular junction	0.01987
GO:0005737	cytoplasm	0.02383
GO:0031672	A band	0.02673
GO:0000790	nuclear chromatin	0.03245
GO:0031475	myosin V complex	0.03644
GO:0031476	myosin VI complex	0.03644
GO:0005794	Golgi apparatus	0.04129
GO:0009925	basal plasma membrane	0.04386
GO:0005929	cilium	0.04531
GO:0000151	ubiquitin ligase complex	0.04638
GO:0030054	cell junction	0.04786
GO:0031526	brush border membrane	0.04863
Molecular function
GO ID	GO term	p-value
GO:0003735	structural constituent of ribosome	1.7e-28
GO:0016887	ATPase activity	2.9e-07
GO:0005509	calcium ion binding	7.7e-05
GO:0003777	microtubule motor activity	0.00017
GO:0005515	protein binding	0.00165
GO:0004222	metalloendopeptidase activity	0.00177
GO:0004869	cysteine-type endopeptidase inhibitor activity	0.00272
GO:0002020	protease binding	0.00568
GO:0044822	poly(A) RNA binding	0.00598
GO:0004965	G-protein coupled GABA receptor activity	0.00638
GO:0043621	protein self-association	0.00764
GO:0005516	calmodulin binding	0.01009
GO:0046982	protein heterodimerization activity	0.01014
GO:0004867	serine-type endopeptidase inhibitor activity	0.01154
GO:0002039	p53 binding	0.01605
GO:0019209	kinase activator activity	0.01988
GO:0005452	inorganic anion exchanger activity	0.0199
GO:0004386	helicase activity	0.02146
GO:0000978	RNA polymerase II core promoter proximal region sequence-specific DNA binding	0.0216
GO:0008191	metalloendopeptidase inhibitor activity	0.0256
GO:0019863	IgE binding	0.02716
GO:0004090	carbonyl reductase (NADPH) activity	0.02716
GO:0008061	chitin binding	0.03075
GO:0030275	LRR domain binding	0.0353
GO:0008603	cAMP-dependent protein kinase regulator activity	0.0353
GO:0032036	myosin heavy chain binding	0.0353
GO:0008143	poly(A) binding	0.0353
GO:0015248	sterol transporter activity	0.03833
GO:0017124	SH3 domain binding	0.04063
GO:0051015	actin filament binding	0.04233
GO:0019843	rRNA binding	0.04393
GO:0005487	nucleocytoplasmic transporter activity	0.04425
GO:0004652	polynucleotide adenylyltransferase activity	0.04425
GO:0030506	ankyrin binding	0.04425
GO:0042169	SH2 domain binding	0.04474
GO:0004745	retinol dehydrogenase activity	0.04474
GO:0003746	translation elongation factor activity	0.04474

[truncated: 3 more sheets: Table S7B, Table S7C, Table S8]
